# Supplementary material for: Progress in Nonalcoholic Fatty Liver Disease: SIRT Family Regulates Mitochondrial Biogenesis
Source: Biomolecules. 2022 Aug 5;12(8):1079. doi: 10.3390/biom12081079 (PMC9405760; doi:10.3390/biom12081079)
Supplement: Supplementary file 1 [file biomolecules-12-01079-s001.zip]

Archive with 1 entries (1 files):
- biomolecules-1833852-supplementary.pdf
